# Supplementary material for: Detecting and monitoring bladder cancer with exfoliated cells in urine
Source: Front Oncol. 2022 Sep 7;12:986692. doi: 10.3389/fonc.2022.986692 (PMC9491100; doi:10.3389/fonc.2022.986692)
Supplement: Supplementary file 1 [file Table_1.xlsx]

## Sheet: Supplement Table1
Supplement Table1. Clinical information.
Sample ID	Patient ID	Gender	Age	Patient Type	Disease Type	Smoking	Pathology Stage	Pathology Grade	Risk	Sample Type	Sampling Time	Round in 10-fold validation	Zscore	Order in Fig.3B
BGI-BCa07-P	BGI-BCa07	Male	66	Primary	Bladder Cancer	quit smoking 20 years ago	T2	High	High	Primary	preoperative	R8	-0.775185	1
BGI-BCa08-P	BGI-BCa08	Male	90	Primary	Bladder Cancer	NO	Ta	Low	Low	Primary	preoperative	R2	0.688143	2
BGI-BCa09-P	BGI-BCa09	Male	75	Primary	Bladder Cancer	YES	T2	High	High	Primary	preoperative	R4	-0.27405	3
BGI-BCa10-P	BGI-BCa10	Female	79	Primary	Bladder Cancer	NO	Ta	High	High	Primary	preoperative	R4	-0.554023	4
BGI-BCa13-P	BGI-BCa13	Male	62	Primary	Bladder Cancer	NO	T3a	High	High	Primary	preoperative	R4	-0.204812	5
BGI-BCa17-P	BGI-BCa17	Female	74	Primary	Bladder Cancer	NO	T2	High	High	Primary	preoperative	R7	0.826982	6
BGI-BCa21-P	BGI-BCa21	Male	74	Primary	Bladder Cancer	NO	Ta	Low	Low	Primary	preoperative	R2	0.48487	7
BGI-BCa22-P	BGI-BCa22	Male	81	Primary	Bladder Cancer	NO	Ta	Low	Intermediate	Primary	preoperative	R5	-0.696256	8
BGI-BCa26-P	BGI-BCa26	Male	84	Primary	Bladder Cancer	NO	T2	High	High	Primary	preoperative	R3	-0.746182	9
BGI-BCa27-P	BGI-BCa27	Male	54	Primary	Bladder Cancer	YES	T2	High	High	Primary	preoperative	R9	-1.072	10
BGI-BCa28-P	BGI-BCa28	Male	69	Primary	Bladder Cancer	NO	T1	High	High	Primary	preoperative	R9	-1.08329	11
BGI-BCa31-P	BGI-BCa31	Male	66	Primary	Bladder Cancer	NO	Ta	High	Intermediate	Primary	preoperative	R1	-0.94212	12
BGI-BCa32-P	BGI-BCa32	Male	74	Primary	Bladder Cancer	NO	Ta	High	High	Primary	preoperative	R3	0.826224	13
BGI-BCa33-P	BGI-BCa33	Male	61	Primary	Bladder Cancer	NO	Ta	High	High	Primary	preoperative	R3	-0.866014	14
BGI-BCa41-P	BGI-BCa41	Male	82	Primary	Bladder Cancer	NO	Ta	High	High	Primary	preoperative	R9	0.501019	15
BGI-BCa48-P	BGI-BCa48	Male	61	Primary	Bladder Cancer	YES	T1	High	High	Primary	preoperative	R7	0.581448	16
BGI-BCa52-P	BGI-BCa52	Female	76	Primary	Bladder Cancer	NO	T1	High	High	Primary	preoperative	R0	0.861193	17
BGI-BCa54-P	BGI-BCa54	Male	62	Primary	Bladder Cancer	NO	NA	NA	NA	Primary	preoperative	R7	-0.600998	18
BGI-BCa55-P	BGI-BCa55	Male	62	Primary	Bladder Cancer	NO	Ta	High	High	Primary	preoperative	R0	0.123539	19
BGI-BCa56-P	BGI-BCa56	Male	71	Primary	Bladder Cancer	YES	Ta	Low	Intermediate	Primary	preoperative	R8	-0.0182633	20
BGI-BCa58-P	BGI-BCa58	Male	80	Primary	Bladder Cancer	YES	T2	High	High	Primary	preoperative	R0	0.681048	21
BGI-BCa59-P	BGI-BCa59	Male	74	Primary	Bladder Cancer	NO	T1	High	High	Primary	preoperative	R3	-0.574626	22
BGI-BCa62-P	BGI-BCa62	Male	82	Primary	Bladder Cancer	NO	T1	High	High	Primary	preoperative	R1	-0.885074	23
BGI-BCa63-P	BGI-BCa63	Female	80	Primary	Bladder Cancer	NO	T1	High	High	Primary	preoperative	R1	-0.468804	24
BGI-BCa69-P	BGI-BCa69	Male	79	Primary	Bladder Cancer	YES	T2	High	High	Primary	preoperative	R6	-0.876629	25
BGI-BCa71-P	BGI-BCa71	Male	62	Primary	Bladder Cancer	YES	T1	High	High	Primary	preoperative	R0	-0.62951	26
BGI-BCa72-P	BGI-BCa72	Female	54	Primary	Bladder Cancer	NO	T1	High	High	Primary	preoperative	R2	0.709503	27
BGI-BCa73-P	BGI-BCa73	Male	70	Primary	Bladder Cancer	NO	T2	High	High	Primary	preoperative	R6	-0.948028	28
BGI-BCa74-P	BGI-BCa74	Female	26	Primary	Bladder Cancer	NO	Ta	Low	Low	Primary	preoperative	R8	1.2412	29
BGI-BCa76-P	BGI-BCa76	Male	80	Primary	Bladder Cancer	NO	Ta	High	High	Primary	preoperative	R5	-0.727206	30
BGI-BCa79-P	BGI-BCa79	Male	63	Primary	Bladder Cancer	NO	T2	High	High	Primary	preoperative	R9	-1.06483	31
BGI-BCa88-P	BGI-BCa88	Male	90	Primary	Bladder Cancer	NO	NA	NA	NA	Primary	preoperative	R7	0.441295	32
BGI-BCa89-P	BGI-BCa89	Female	81	Primary	Bladder Cancer	NO	T2	High	Very High	Primary	preoperative	R6	0.4743	33
BGI-BCa90-P	BGI-BCa90	Male	66	Primary	Bladder Cancer	NO	T1	High	Very High	Primary	preoperative	R8	0.156085	34
BGI-BCa91-P	BGI-BCa91	Male	77	Primary	Bladder Cancer	YES	T3	High	High	Primary	preoperative	R5	-0.816119	35
BGI-BCa93-P	BGI-BCa93	Male	83	Primary	Bladder Cancer	NO	NA	NA	NA	Primary	preoperative	R2	-0.984693	36
BGI-BCa95-P	BGI-BCa95	Male	69	Primary	Bladder Cancer	NO	T1	High	High	Primary	preoperative	R4	-0.809361	37
BGI-BCa96-P	BGI-BCa96	Female	82	Primary	Bladder Cancer	NO	T1	High	High	Primary	preoperative	R5	-0.691218	38
BGI-BCa97-P	BGI-BCa97	Male	66	Primary	Bladder Cancer	NO	Ta	High	High	Primary	preoperative	R6	-0.90937	39
BGI-BCa98-P	BGI-BCa98	Male	74	Primary	Bladder Cancer	NO	Ta	High	High	Primary	preoperative	R1	-0.517239	40
BGI-Bca06-NR	BGI-BCa06	Male	62	Non-Recurrent	Bladder Cancer	YES	NA	NA	NA	Non-Recurrent	9 months postoperation	NA	0.779021	1
BGI-BCa07-NR	BGI-BCa07	Male	66	Non-Recurrent	Bladder Cancer	quit smoking 20 years ago	NA	NA	NA	Non-Recurrent	9 months postoperation	NA	0.410076	2
BGI-BCa11-NR	BGI-BCa11	Female	88	Non-Recurrent	Bladder Cancer	NO	NA	NA	NA	Non-Recurrent	9 months postoperation	NA	0.536146	3
BGI-Bca12-NR	BGI-BCa12	Male	52	Non-Recurrent	Bladder Cancer	NO	NA	NA	NA	Non-Recurrent	12 months postoperation	NA	0.0566591	4
BGI-BCa14-NR	BGI-BCa14	Male	72	Non-Recurrent	Bladder Cancer	YES	NA	NA	NA	Non-Recurrent	6 months postoperation	NA	0.666637	5
BGI-Bca20-NR	BGI-BCa20	Male	60	Non-Recurrent	Bladder Cancer	NO	NA	NA	NA	Non-Recurrent	9 months postoperation	NA	0.716656	6
BGI-Bca21-NR	BGI-BCa21	Male	74	Non-Recurrent	Bladder Cancer	NO	NA	NA	NA	Non-Recurrent	3 months postoperation	NA	0.678795	7
BGI-Bca28-NR	BGI-BCa28	Male	69	Non-Recurrent	Bladder Cancer	NO	NA	NA	NA	Non-Recurrent	3 months postoperation	NA	0.811373	8
BGI-BCa30-NR	BGI-BCa30	Female	74	Non-Recurrent	Bladder Cancer	NO	NA	NA	NA	Non-Recurrent	3 months postoperation	NA	0.926746	9
BGI-BCa32-NR	BGI-BCa32	Male	74	Non-Recurrent	Bladder Cancer	NO	NA	NA	NA	Non-Recurrent	6 months postoperation	NA	0.750901	10
BGI-Bca34-NR	BGI-BCa34	Male	56	Non-Recurrent	Bladder Cancer	YES	NA	NA	NA	Non-Recurrent	3 months postoperation	NA	0.888568	11
BGI-BCa43-NR	BGI-BCa43	Male	95	Non-Recurrent	Bladder Cancer	NO	NA	NA	NA	Non-Recurrent	3 months postoperation	NA	0.472653	12
BGI-BCA49-NR	BGI-BCa49	Male	69	Non-Recurrent	Bladder Cancer	YES	NA	NA	NA	Non-Recurrent	1 week postoperation	NA	0.891685	13
BGI-BCa50-NR	BGI-BCa50	Male	54	Non-Recurrent	Bladder Cancer	YES	NA	NA	NA	Non-Recurrent	3 months postoperation	NA	0.78466	14
BGI-BCa51-NR	BGI-BCa51	Male	69	Non-Recurrent	Bladder Cancer	NO	NA	NA	NA	Non-Recurrent	6 months postoperation	NA	0.622851	15
BGI-BCa72-NR	BGI-BCa72	Female	54	Non-Recurrent	Bladder Cancer	NO	NA	NA	NA	Non-Recurrent	3 months postoperation	NA	1.09006	16
BGI-BCa84-NR	BGI-BCa84	Male	65	Non-Recurrent	Bladder Cancer	NO	NA	NA	NA	Non-Recurrent	3 months postoperation	NA	0.578366	17
BGI-BCa85-NR	BGI-BCa85	Female	NA	Non-Recurrent	Bladder Cancer	NO	NA	NA	NA	Non-Recurrent	3 months postoperation	NA	0.52664	18
BGI-BCa87-NR	BGI-BCa87	Male	70	Non-Recurrent	Bladder Cancer	NO	NA	NA	NA	Non-Recurrent	3 months postoperation	NA	0.516811	19
BGI-BCa100-R	BGI-BCa100	Male	86	Recurrent	Bladder Cancer	NO	Ta	High	High	Recurrent	preoperative	NA	-0.784804	1
BGI-BCa23-R	BGI-BCa23	Male	82	Recurrent	Bladder Cancer	NO	T3	High	Very High	Recurrent	preoperative	NA	-0.364675	2
BGI-BCa24-R	BGI-BCa24	Male	80	Recurrent	Bladder Cancer	NO	TIS	High	High	Recurrent	preoperative	NA	-0.883932	3
BGI-BCa37-R	BGI-BCa37	Female	85	Recurrent	Bladder Cancer	NO	Ta	High	High	Recurrent	preoperative	NA	0.738774	4
BGI-BCa39-R	BGI-BCa39	Male	80	Recurrent	Bladder Cancer	YES	T1	High	Very High	Recurrent	preoperative	NA	-0.527931	5
BGI-BCa53-R	BGI-BCa53	Male	75	Recurrent	Bladder Cancer	NO	T1	High	High	Recurrent	preoperative	NA	-0.58233	6
BGI-BCa57-R	BGI-BCa57	Male	77	Recurrent	Bladder Cancer	NO	Ta	High	High	Recurrent	preoperative	NA	0.0645304	7
BGI-BCa60-R	BGI-BCa60	Male	52	Recurrent	Bladder Cancer	NO	Ta	High	High	Recurrent	preoperative	NA	0.455557	8
BGI-BCa61-R	BGI-BCa61	Male	67	Recurrent	Bladder Cancer	YES	T3	High	High	Recurrent	preoperative	NA	-0.215805	9
BGI-BCa64-R	BGI-BCa64	Female	60	Recurrent	Bladder Cancer	NO	T1	High	High	Recurrent	preoperative	NA	0.615006	10
BGI-BCa65-R	BGI-BCa65	Male	81	Recurrent	Bladder Cancer	NO	NA	Low	Intermediate	Recurrent	preoperative	NA	-0.374195	11
BGI-BCa66-R	BGI-BCa66	Male	86	Recurrent	Bladder Cancer	NO	T2	High	High	Recurrent	preoperative	NA	-0.740965	12
BGI-BCa67-R	BGI-BCa67	Male	85	Recurrent	Bladder Cancer	NO	Ta	High	High	Recurrent	preoperative	NA	-0.304982	13
BGI-BCa70-R	BGI-BCa70	Male	73	Recurrent	Bladder Cancer	NO	T2	High	High	Recurrent	preoperative	NA	-0.159968	14
BGI-BCa80-R	BGI-BCa80	Male	81	Recurrent	Bladder Cancer	NO	Ta	High	Intermediate	Recurrent	preoperative	NA	0.772391	15
BGI-BCa83-R	BGI-BCa83	Male	87	Recurrent	Bladder Cancer	NO	T2	High	High	Recurrent	preoperative	NA	-0.650235	16
BGI-BCa84-R	BGI-BCa84	Male	65	Recurrent	Bladder Cancer	NO	T3	High	High	Recurrent	preoperative	NA	-0.574377	17
BGI-BCa86-R	BGI-BCa86	Male	55	Recurrent	Bladder Cancer	NO	T1	High	High	Recurrent	preoperative	NA	-0.629627	18
BGI-BCa92-R	BGI-BCa92	Male	67	Recurrent	Bladder Cancer	NO	Ta	High	High	Recurrent	preoperative	NA	-0.974836	19
BGI-BCa94-R	BGI-BCa94	Male	72	Recurrent	Bladder Cancer	NO	Ta	High	High	Recurrent	preoperative	NA	0.367449	20
BGI-BCa99-R	BGI-BCa99	Male	89	Recurrent	Bladder Cancer	YES	Ta	High	High	Recurrent	preoperative	NA	-0.960573	21
BGI-BCa68-T-1	BGI-BCa68	Male	76	Benign	Benign	NO	Benign	NA	NA	Benign	preoperative	NA	0.267074	NA
BGI-BCa75-T	BGI-BCa75	Female	81	Inflammation	Inflammation	NO	Inflammation	NA	NA	Inflammation	preoperative	NA	0.153604	NA
BGI-BCa78-P	BGI-BCa78	Male	38	Inflammation	Inflammation	NO	Inflammation	NA	NA	Inflammation	preoperative	NA	0.825603	NA
BGI-BCa81-T	BGI-BCa81	Male	67	Inflammation	Inflammation	NO	Inflammation	NA	NA	Inflammation	preoperative	NA	0.596035	NA
BGI-BCa82-T	BGI-BCa82	Male	76	Inflammation	Inflammation	NO	Inflammation	NA	NA	Inflammation	preoperative	NA	-0.718216	NA
BGI-H1-H	BGI-H1	Female	NA	Healthy	Healthy	NA	NA	NA	NA	Healthy	NA	R2	1.40416	1
BGI-H10-H	BGI-H10	Female	55	Healthy	Healthy	NO	NA	NA	NA	Healthy	NA	R6	1.30875	2
BGI-H11-H-2	BGI-H11	Female	57	Healthy	Healthy	NO	NA	NA	NA	Healthy	NA	R3	1.33272	3
BGI-H12-H-2	BGI-H12	Male	50	Healthy	Healthy	NO	NA	NA	NA	Healthy	NA	R4	1.06576	4
BGI-H13-H-2	BGI-H13	Female	78	Healthy	Healthy	NO	NA	NA	NA	Healthy	NA	R0	1.35806	5
BGI-H14-H-2	BGI-H14	Female	NA	Healthy	Healthy	NA	NA	NA	NA	Healthy	NA	R1	1.33433	6
BGI-H15-H-2	BGI-H15	Female	50	Healthy	Healthy	NO	NA	NA	NA	Healthy	NA	R2	1.19549	7
BGI-H16-H-2	BGI-H16	Female	NA	Healthy	Healthy	NA	NA	NA	NA	Healthy	NA	R8	0.630119	8
BGI-H17-H-2	BGI-H17	Female	NA	Healthy	Healthy	NA	NA	NA	NA	Healthy	NA	R9	1.21433	9
BGI-H18-H-2	BGI-H18	Male	57	Healthy	Healthy	YES	NA	NA	NA	Healthy	NA	R7	0.954912	10
BGI-H19-H	BGI-H19	Female	NA	Healthy	Healthy	NA	NA	NA	NA	Healthy	NA	R9	1.3469	11
BGI-H2-H	BGI-H2	Male	51	Healthy	Healthy	NO	NA	NA	NA	Healthy	NA	R6	0.896995	12
BGI-H20-H	BGI-H20	Female	NA	Healthy	Healthy	NA	NA	NA	NA	Healthy	NA	R4	0.986487	13
BGI-H21-H	BGI-H21	Female	50	Healthy	Healthy	NO	NA	NA	NA	Healthy	NA	R8	0.612877	14
BGI-H23-H	BGI-H23	Female	NA	Healthy	Healthy	NA	NA	NA	NA	Healthy	NA	R8	0.927348	15
BGI-H24-H	BGI-H24	Female	NA	Healthy	Healthy	NA	NA	NA	NA	Healthy	NA	R9	1.20239	16
BGI-H25-H	BGI-H25	Female	78	Healthy	Healthy	NO	NA	NA	NA	Healthy	NA	R2	1.31959	17
BGI-H26-H	BGI-H26	Female	58	Healthy	Healthy	NO	NA	NA	NA	Healthy	NA	R8	1.39498	18
BGI-H27-H	BGI-H27	Female	55	Healthy	Healthy	NO	NA	NA	NA	Healthy	NA	R3	1.84634	19
BGI-H28-H	BGI-H28	Female	67	Healthy	Healthy	NO	NA	NA	NA	Healthy	NA	R5	1.11057	20
BGI-H29-H	BGI-H29	Male	40	Healthy	Healthy	YES	NA	NA	NA	Healthy	NA	R6	0.638071	21
BGI-H3-H	BGI-H3	Female	52	Healthy	Healthy	NA	NA	NA	NA	Healthy	NA	R5	1.70777	22
BGI-H30-H	BGI-H30	Female	50	Healthy	Healthy	NO	NA	NA	NA	Healthy	NA	R3	1.32765	23
BGI-H31-H	BGI-H31	Male	NA	Healthy	Healthy	NA	NA	NA	NA	Healthy	NA	R3	1.34066	24
BGI-H32-H	BGI-H32	Female	NA	Healthy	Healthy	NA	NA	NA	NA	Healthy	NA	R4	1.29983	25
BGI-H33-H	BGI-H33	Female	43	Healthy	Healthy	NO	NA	NA	NA	Healthy	NA	R4	0.672185	26
BGI-H34-H	BGI-H34	Male	51	Healthy	Healthy	YES	NA	NA	NA	Healthy	NA	R7	0.798178	27
BGI-H35-H	BGI-H35	Female	54	Healthy	Healthy	NO	NA	NA	NA	Healthy	NA	R1	1.31382	28
BGI-H36-H	BGI-H36	Female	52	Healthy	Healthy	NO	NA	NA	NA	Healthy	NA	R7	1.12433	29
BGI-H37-H	BGI-H37	Female	61	Healthy	Healthy	NO	NA	NA	NA	Healthy	NA	R1	0.908069	30
BGI-H38-H	BGI-H38	Female	62	Healthy	Healthy	NO	NA	NA	NA	Healthy	NA	R5	1.27	31
BGI-H39-H	BGI-H39	Female	46	Healthy	Healthy	NO	NA	NA	NA	Healthy	NA	R6	1.33485	32
BGI-H4-H	BGI-H4	Male	60	Healthy	Healthy	NO	NA	NA	NA	Healthy	NA	R7	1.44935	33
BGI-H40-H	BGI-H40	Female	53	Healthy	Healthy	NO	NA	NA	NA	Healthy	NA	R0	1.20642	34
BGI-H41-H	BGI-H41	Female	50	Healthy	Healthy	NO	NA	NA	NA	Healthy	NA	R0	0.819327	35
BGI-H5-H	BGI-H5	Female	47	Healthy	Healthy	NO	NA	NA	NA	Healthy	NA	R9	0.654931	36
BGI-H6-H	BGI-H6	Male	60	Healthy	Healthy	YES	NA	NA	NA	Healthy	NA	R5	0.874043	37
BGI-H7-H	BGI-H7	Female	43	Healthy	Healthy	NO	NA	NA	NA	Healthy	NA	R2	1.30157	38
BGI-H8-H	BGI-H8	Female	NA	Healthy	Healthy	NA	NA	NA	NA	Healthy	NA	R0	0.824333	39
BGI-H9-H	BGI-H9	Male	61	Healthy	Healthy	YES	NA	NA	NA	Healthy	NA	R1	0.749772	40

## Sheet: Supplement Table2
Supplement Table2. Quality control of raw data, clean data and alignment data.
Sample	Raw Data													Clean Data											Mapping									Target Coverage
	Number of Reads	Data Size	N base of fq1	N base of fq2	GC(%) of fq1	GC(%) of fq2	Q20(%) base of fq1	Q20(%) base of fq2	Q30(%) base of fq1	Q30(%) base of fq2	Discard Reads piar related to N	Discard Reads pair related to low qual	Discard Reads pair related to Adapter	Number of Reads	Data Size	N base of fq1	N base of fq2	GC(%) of fq1	GC(%) of fq2	Q20(%) base of fq1	Q20(%) base of fq2	Q30(%) base of fq1	Q30(%) base of fq2	Clean Reads Ratio(%)	No. of Read Pairs	No. of Unique Mapped Read Pairs	Mapped Rate	No. of Ambiguous Mapped Reads	Ambiguous Mapped Rate	No. of Unmapped Reads	Unmapped Rate	Mismatch and Indel Rate	Duplication Rate	[Total] Raw Reads (All reads)	[Total] QC Fail reads	[Total] Raw Data(Mb)	[Total] Paired Reads	[Total] Mapped Reads	[Total] Fraction of Mapped Reads	[Total] Mapped Data(Mb)	[Total] Fraction of Mapped Data(Mb)	[Total] Properly paired	[Total] Fraction of Properly paired	[Total] Read and mate paired	[Total] Fraction of Read and mate paired	[Total] Singletons	[Total] Read and mate map to diff chr	[Total] Read1	[Total] Read2
BGI-BCa07-NR	113954216	11395421600	16420418	10260169	26.46	26.42	96.76	97.42	90.77	92.4	230523	0	501193	112490784	10011679776	12900622	7222505	26.39	26.6	96.8	97.18	90.79	91.93	98.72	56245392	50631645	0.900192	2460934	0.0437535	3152813	0.0560546	0.0063	0.5875	41771118	0	3717.63	41771118	41771118	1	3717.63	1	41771118	1	41771118	1	0	0	20885559	20885559
BGI-BCa07-P	116597032	11659703200	13494486	3692528	25.25	25.26	96.5	97.51	90.04	91.96	284531	0	398301	115231368	10255591752	9693272	1937424	25.2	25.36	96.55	97.28	90.07	91.51	98.83	57615684	52039945	0.903225	2557035	0.0443809	3018704	0.0523938	0.0057	0.5542	46402496	0	4129.82	46402496	46402496	1	4129.82	1	46402496	1	46402496	1	0	0	23201248	23201248
BGI-BCa08-P	48775906	4877590600	4258582	2900774	24.61	24.88	96.96	97.18	90.75	91.1	57936	0	125713	48408608	4308366112	3646974	1897219	24.56	24.91	96.96	96.87	90.75	90.53	99.25	24204304	21134487	0.873171	991149	0.0409493	2078668	0.0858801	0.0057	0.755	10357784	0	921.84	10357784	10357784	1	921.84	1	10357784	1	10357784	1	0	0	5178892	5178892
BGI-BCa09-P	84469432	8446943200	15781755	6847880	25.42	25.4	95.78	97.37	88.77	92.21	268860	0	493189	82945334	7382134726	11792165	4538350	25.35	25.45	95.83	97.15	88.78	91.78	98.2	41472667	36817413	0.887751	1819825	0.0438801	2835429	0.0683686	0.0073	0.5878	30352246	0	2701.35	30352246	30352246	1	2701.35	1	30352246	1	30352246	1	0	0	15176123	15176123
BGI-BCa10-P	145429314	14542931400	6115024	7851590	23.44	23.37	97.54	97.67	92.22	92.62	155107	0	498981	144121138	12826781282	4929015	3894782	23.36	23.45	97.55	97.43	92.22	92.1	99.1	72060569	65636761	0.910855	3284022	0.0455731	3139786	0.0435715	0.0046	0.6505	45877978	0	4083.14	45877978	45877978	1	4083.14	1	45877978	1	45877978	1	0	0	22938989	22938989
BGI-BCa11-NR	113839544	11383954400	15667481	9712636	24.38	24.6	96.37	96.93	89.23	90.35	220448	0	346214	112706220	10030853580	12345432	6860250	24.32	24.62	96.4	96.6	89.25	89.77	99	56353110	50861263	0.902546	2440848	0.0433135	3050999	0.0541407	0.0065	0.5331	47493938	0	4226.96	47493938	47493938	1	4226.96	1	47493938	1	47493938	1	0	0	23746969	23746969
BGI-BCa13-P	85303082	8530308200	16562085	7533471	24.96	24.83	96.15	97.3	90.04	92.16	282936	0	531845	83673520	7446943280	12385526	5026374	24.89	24.95	96.22	97.09	90.09	91.74	98.09	41836760	37085596	0.886436	1838670	0.0439487	2912494	0.0696157	0.0077	0.6306	27396642	0	2438.3	27396642	27396642	1	2438.3	1	27396642	1	27396642	1	0	0	13698321	13698321
BGI-BCa14-NR	72391152	7239115200	3541951	4222116	25.56	25.34	95.34	96.98	87.24	89.95	121661	0	143118	71861594	6395681866	2615941	2006910	25.6	25.52	95.31	96.68	87.19	89.38	99.27	35930797	32379237	0.901156	1475160	0.0410556	2076400	0.0577889	0.0069	0.5369	29989776	0	2669.09	29989776	29989776	1	2669.09	1	29989776	1	29989776	1	0	0	14994888	14994888
BGI-BCa17-P	136673614	13667361400	8410778	6812204	24.48	24.48	97.5	97.9	92.19	93.08	153990	0	654689	135056256	12020006784	6083272	4064031	24.38	24.52	97.52	97.7	92.18	92.67	98.82	67528128	60664120	0.898353	3143038	0.0465441	3720970	0.0551025	0.0046	0.7464	30768188	0	2738.37	30768188	30768188	1	2738.37	1	30768188	1	30768188	1	0	0	15384094	15384094
BGI-BCa21-P	71340068	7134006800	13265538	5710021	25.32	25.26	95.87	97.26	89.13	91.82	222856	0	381276	70131804	6241730556	9958569	3799149	25.25	25.37	95.93	97.03	89.16	91.39	98.31	35065902	31032735	0.884983	1547302	0.0441255	2485865	0.0708912	0.0075	0.5716	26591596	0	2366.65	26591596	26591596	1	2366.65	1	26591596	1	26591596	1	0	0	13295798	13295798
BGI-BCa22-P	122297918	12229791800	14701789	4038409	25.12	25.01	96.82	97.65	91.22	92.77	310222	0	1084560	119508354	10636243506	10397494	2120878	24.98	25.07	96.87	97.45	91.24	92.34	97.72	59754177	53471617	0.89486	2845806	0.0476252	3436754	0.0575149	0.0056	0.6004	42731168	0	3803.07	42731168	42731168	1	3803.07	1	42731168	1	42731168	1	0	0	21365584	21365584
BGI-BCa23-R	72806902	7280690200	4153204	3499748	25.02	24.98	97.32	98	91.43	93.32	78954	0	144541	72359912	6440032168	2964959	2085599	24.95	25.08	97.34	97.81	91.42	92.94	99.39	36179956	33136788	0.915888	1505491	0.0416112	1537677	0.0425008	0.0047	0.8081	12717972	0	1131.9	12717972	12717972	1	1131.9	1	12717972	1	12717972	1	0	0	6358986	6358986
BGI-BCa24-R	98279848	9827984800	4061794	5209458	23.68	23.61	97.54	97.7	92.16	92.61	102594	0	388727	97297206	8659451334	3270873	2586696	23.58	23.66	97.55	97.47	92.16	92.09	99	48648603	44114071	0.90679	2231022	0.0458599	2303510	0.04735	0.0046	0.6115	34279526	0	3050.88	34279526	34279526	1	3050.88	1	34279526	1	34279526	1	0	0	17139763	17139763
BGI-BCa26-P	108740678	10874067800	6223925	5174349	23.68	23.66	97.37	97.95	91.59	92.99	116518	0	201456	108104730	9621320970	4473084	3088934	23.64	23.73	97.38	97.76	91.6	92.6	99.42	54052365	49859704	0.922433	2325469	0.0430225	1867192	0.0345441	0.0044	0.727	27222510	0	2422.8	27222510	27222510	1	2422.8	1	27222510	1	27222510	1	0	0	13611255	13611255
BGI-BCa27-P	77240498	7724049800	6628063	4442556	25.07	25.09	96.75	97.28	90.14	91.44	90208	0	352720	76354642	6795563138	5632261	2899465	24.99	25.18	96.75	96.99	90.13	90.9	98.85	38177321	34437185	0.902033	1729242	0.045295	2010894	0.0526725	0.0062	0.7084	20084390	0	1787.51	20084390	20084390	1	1787.51	1	20084390	1	20084390	1	0	0	10042195	10042195
BGI-BCa28-P	169797398	16979739800	15100432	10287621	24.95	25	97.06	97.28	91.24	91.64	201086	0	539207	168316812	14980196268	12968510	6697287	24.89	25.14	97.07	97	91.24	91.1	99.13	84158406	76475484	0.908709	3712775	0.0441165	3970147	0.0471747	0.0057	0.7595	36783596	0	3273.74	36783596	36783596	1	3273.74	1	36783596	1	36783596	1	0	0	18391798	18391798
BGI-BCa30-NR	55304366	5530436600	3515156	4726149	26.19	25.94	95.62	97.52	87.19	92.62	76959	0	434539	54281370	4831041930	2734251	2940044	26.13	26.04	95.59	97.31	87.11	92.14	98.15	27140685	24357146	0.89744	1263062	0.0465376	1520477	0.0560221	0.007	0.5383	22490032	0	2001.61	22490032	22490032	1	2001.61	1	22490032	1	22490032	1	0	0	11245016	11245016
BGI-BCa31-P	80935708	8093570800	3346477	4368266	23.56	23.55	97.49	97.79	91.92	93.14	86901	0	405329	79951248	7115661072	2680786	2148883	23.45	23.53	97.49	97.58	91.9	92.63	98.78	39975624	36233663	0.906394	1778644	0.0444932	1963317	0.0491129	0.0047	0.6359	26381744	0	2347.98	26381744	26381744	1	2347.98	1	26381744	1	26381744	1	0	0	13190872	13190872
BGI-BCa32-NR	105670760	10567076000	6872756	9026288	26.09	26.01	96.28	97.07	89.28	90.97	148101	0	492684	104389190	9290637910	5365493	5656922	26.06	26.14	96.26	96.79	89.24	90.42	98.79	52194595	46973252	0.899964	2301500	0.0440946	2919843	0.0559415	0.0064	0.548	42460456	0	3778.98	42460456	42460456	1	3778.98	1	42460456	1	42460456	1	0	0	21230228	21230228
BGI-BCa32-P	112903840	11290384000	8087004	8959446	24.91	24.55	96.03	97.4	89.58	92.09	118449	0	180574	112305794	9995215666	6844959	6317151	24.85	24.64	96	97.12	89.53	91.52	99.47	56152897	49876617	0.888229	2317959	0.0412794	3958321	0.0704918	0.007	0.7147	28461828	0	2533.1	28461828	28461828	1	2533.1	1	28461828	1	28461828	1	0	0	14230914	14230914
BGI-BCa33-P	151439336	15143933600	8644400	7220693	24.12	24.07	97.38	97.87	91.71	92.81	163001	0	254971	150603392	13403701888	6196680	4314899	24.09	24.17	97.4	97.66	91.72	92.41	99.45	75301696	69501273	0.922971	3186192	0.0423124	2614231	0.0347168	0.0043	0.8245	24391524	0	2170.85	24391524	24391524	1	2170.85	1	24391524	1	24391524	1	0	0	12195762	12195762
BGI-BCa37-R	140894642	14089464200	10059473	11448068	23.86	23.58	96.15	97.37	89.72	91.76	153970	0	321383	139943936	12455010304	8442869	8050944	23.79	23.64	96.13	97.07	89.68	91.15	99.33	69971968	62585831	0.894441	2952242	0.0421918	4433895	0.0633667	0.0072	0.7105	36236482	0	3225.05	36236482	36236482	1	3225.05	1	36236482	1	36236482	1	0	0	18118241	18118241
BGI-BCa39-R	127442700	12744270000	7302629	6088688	23.82	23.81	97.5	97.88	92.14	92.92	136066	0	235419	126699730	11276275970	5257234	3643331	23.79	23.89	97.52	97.68	92.15	92.51	99.42	63349865	58388813	0.921688	2791609	0.0440665	2169443	0.0342454	0.0043	0.7457	29701610	0	2643.44	29701610	29701610	1	2643.44	1	29701610	1	29701610	1	0	0	14850805	14850805
BGI-BCa41-P	83517272	8351727200	14794051	6141416	24.86	24.89	95.7	96.91	88.42	90.29	241848	0	284554	82464468	7339337652	11235029	4108340	24.78	24.99	95.75	96.62	88.45	89.77	98.74	41232234	36281908	0.87994	1664567	0.0403705	3285759	0.0796891	0.0073	0.5817	30356768	0	2701.75	30356768	30356768	1	2701.75	1	30356768	1	30356768	1	0	0	15178384	15178384
BGI-BCa43-NR	91965038	9196503800	4658095	5621978	25.82	25.68	95.75	97.07	88.43	90.59	164230	0	253812	91128954	8110476906	3377914	2636943	25.84	25.8	95.72	96.8	88.38	90.03	99.09	45564477	41069883	0.901357	1877789	0.0412117	2616805	0.0574308	0.0068	0.6237	30911132	0	2751.09	30911132	30911132	1	2751.09	1	30911132	1	30911132	1	0	0	15455566	15455566
BGI-BCa48-P	86633924	8663392400	16093786	7032469	24.77	24.98	96.06	96.97	89.54	90.69	268784	0	174019	85748318	7631600302	12189430	4740848	24.74	25.01	96.13	96.69	89.59	90.2	98.98	42874159	38211075	0.891238	1752844	0.0408835	2910240	0.0678786	0.0072	0.6599	25994792	0	2313.54	25994792	25994792	1	2313.54	1	25994792	1	25994792	1	0	0	12997396	12997396
BGI-BCa50-NR	95937142	9593714200	4754263	5730367	26.06	25.86	95.48	97.1	87.7	90.62	166431	0	289668	95024944	8457220016	3469354	2698368	26.08	26	95.45	96.83	87.64	90.07	99.05	47512472	42744023	0.899638	2002582	0.0421486	2765867	0.0582135	0.0068	0.5732	36489238	0	3247.54	36489238	36489238	1	3247.54	1	36489238	1	36489238	1	0	0	18244619	18244619
BGI-BCa51-NR	99161346	9916134600	6796781	8802311	26.61	26.63	96.49	96.96	89.88	90.7	144196	0	383391	98106172	8731449308	5308342	5540159	26.6	26.74	96.48	96.66	89.85	90.12	98.94	49053086	43451439	0.885804	2100190	0.0428146	3501457	0.071381	0.0064	0.6004	34723140	0	3090.36	34723140	34723140	1	3090.36	1	34723140	1	34723140	1	0	0	17361570	17361570
BGI-BCa52-P	32607432	3260743200	2027287	1644322	26.47	26.7	97.25	97.61	91.13	91.95	36877	0	38764	32456150	2888597350	1477994	992152	26.31	26.62	97.27	97.35	91.16	91.45	99.54	16228075	14254195	0.878366	658373	0.04057	1315507	0.0810637	0.0048	0.7971	5784290	0	514.8	5784290	5784290	1	514.8	1	5784290	1	5784290	1	0	0	2892145	2892145
BGI-BCa53-R	145736296	14573629600	8258001	6894943	24.26	24.24	97.3	97.87	91.34	92.65	155216	0	180210	145065444	12910824516	5925541	4120370	24.22	24.34	97.32	97.65	91.34	92.24	99.54	72532722	67018113	0.923971	2952364	0.0407039	2562245	0.0353254	0.0043	0.8123	25151966	0	2238.52	25151966	25151966	1	2238.52	1	25151966	1	25151966	1	0	0	12575983	12575983
BGI-BCa54-P	109975298	10997529800	18471243	5149903	23.4	23.61	97.47	96.9	92.53	90.69	101354	0	239382	109293826	9727150514	7931078	3050246	23.39	23.69	97.66	96.48	92.71	89.98	99.38	54646913	49411146	0.904189	2434543	0.0445504	2801224	0.0512604	0.0053	0.6745	32167326	0	2862.89	32167326	32167326	1	2862.89	1	32167326	1	32167326	1	0	0	16083663	16083663
BGI-BCa55-P	85698264	8569826400	14106455	3993386	23.31	23.47	97.32	96.86	91.89	90.42	79634	0	194424	85150148	7578363172	6046346	2369227	23.3	23.58	97.5	96.45	92.06	89.71	99.36	42575074	38656496	0.907961	1916579	0.0450165	2001999	0.0470228	0.0056	0.6491	27131666	0	2414.72	27131666	27131666	1	2414.72	1	27131666	1	27131666	1	0	0	13565833	13565833
BGI-BCa56-P	103699874	10369987400	16571721	4740628	23.3	23.5	97.24	96.77	91.46	89.85	94820	0	188723	103132788	9178818132	7114617	2814098	23.29	23.61	97.41	96.34	91.62	89.13	99.45	51566394	46916863	0.909834	2233600	0.043315	2415931	0.0468509	0.0054	0.6294	34778464	0	3095.28	34778464	34778464	1	3095.28	1	34778464	1	34778464	1	0	0	17389232	17389232
BGI-BCa57-R	126642998	12664299800	22026526	6110390	23.03	23.33	97.25	96.58	91.65	89.48	118326	0	213805	125978736	11212107504	9639144	3669885	23.02	23.39	97.44	96.12	91.83	88.72	99.48	62989368	57003259	0.904966	2813715	0.0446697	3172394	0.050364	0.0057	0.5445	51926000	0	4621.41	51926000	51926000	1	4621.41	1	51926000	1	51926000	1	0	0	25963000	25963000
BGI-BCa58-P	69696358	6969635800	11729735	3258468	23.7	23.89	97.31	97.06	91.87	91.18	65114	0	258858	69048414	6145308846	4997770	1914110	23.65	23.94	97.49	96.67	92.02	90.48	99.07	34524207	31256358	0.905346	1505413	0.0436046	1762436	0.0510493	0.0056	0.5636	27280040	0	2427.92	27280040	27280040	1	2427.92	1	27280040	1	27280040	1	0	0	13640020	13640020
BGI-BCa59-P	101309436	10130943600	17065353	4769317	23.79	23.9	97.42	96.97	92.42	91.05	96410	0	209821	100696974	8962030686	7310901	2809185	23.79	24.05	97.6	96.58	92.59	90.36	99.4	50348487	45757741	0.908821	2225037	0.0441927	2365709	0.0469867	0.0052	0.5916	37370978	0	3326.02	37370978	37370978	1	3326.02	1	37370978	1	37370978	1	0	0	18685489	18685489
BGI-BCa60-R	96961566	9696156600	16062186	4521284	23.93	24.1	97.35	96.89	92.02	90.68	91165	0	163395	96452446	8584267694	6861351	2669493	23.93	24.22	97.53	96.48	92.19	89.98	99.47	48226223	43771705	0.907633	2145759	0.0444936	2308759	0.0478735	0.0053	0.5675	37858266	0	3369.39	37858266	37858266	1	3369.39	1	37858266	1	37858266	1	0	0	18929133	18929133
BGI-BCa61-R	112645032	11264503200	4668761	6021373	23.89	23.88	97.59	97.58	92.3	92.12	119569	0	269855	111866184	9956090376	3773813	2987161	23.83	23.91	97.59	97.32	92.3	91.57	99.31	55933092	51115092	0.913861	2416226	0.0431985	2401774	0.0429401	0.0046	0.6452	36268852	0	3227.93	36268852	36268852	1	3227.93	1	36268852	1	36268852	1	0	0	18134426	18134426
BGI-BCa62-P	96684290	9668429000	4021606	5150627	23.6	23.56	97.62	97.63	92.46	92.43	102040	0	437728	95604754	8508823106	3232310	2549036	23.5	23.58	97.63	97.38	92.46	91.88	98.88	47802377	43564197	0.91134	2095651	0.0438399	2142529	0.0448206	0.0046	0.6324	32029230	0	2850.6	32029230	32029230	1	2850.6	1	32029230	1	32029230	1	0	0	16014615	16014615
BGI-BCa63-P	95325516	9532551600	3820220	4892251	23.04	22.99	97.41	97.63	91.5	91.94	97090	0	161572	94808192	8437929088	3082400	2431715	22.99	23.07	97.41	97.38	91.51	91.41	99.46	47404096	43615222	0.920073	2064453	0.0435501	1724421	0.036377	0.0045	0.611	33931478	0	3019.9	33931478	33931478	1	3019.9	1	33931478	1	33931478	1	0	0	16965739	16965739
BGI-BCa64-R	107921692	10792169200	4460619	5740959	23.78	23.71	97.55	97.73	92.18	92.81	114098	0	288536	107116424	9533361736	3588574	2844371	23.71	23.77	97.55	97.51	92.18	92.3	99.25	53558212	48418504	0.904035	2458050	0.0458949	2681658	0.05007	0.0046	0.6341	35432770	0	3153.52	35432770	35432770	1	3153.52	1	35432770	1	35432770	1	0	0	17716385	17716385
BGI-BCa65-R	96875748	9687574800	6918620	8011197	24.47	24.29	96.65	97.59	90.9	92.56	103103	0	230407	96208728	8562576792	5821895	5645363	24.42	24.34	96.64	97.33	90.87	92.01	99.31	48104364	43459343	0.903439	2101678	0.04369	2543343	0.0528714	0.0064	0.6837	27490538	0	2446.66	27490538	27490538	1	2446.66	1	27490538	1	27490538	1	0	0	13745269	13745269
BGI-BCa66-R	121492262	12149226200	8919206	9944154	24.22	23.96	96.41	97.44	90.47	92.07	127815	0	170764	120895104	10759664256	7577124	7042690	24.19	24.11	96.39	97.15	90.43	91.49	99.51	60447552	54600477	0.90327	2462433	0.0407367	3384642	0.055993	0.0067	0.6873	34144850	0	3038.89	34144850	34144850	1	3038.89	1	34144850	1	34144850	1	0	0	17072425	17072425
BGI-BCa67-R	94883028	9488302800	6754910	7596526	24.64	24.4	96.34	97.49	90.13	92.18	98982	0	189307	94306450	8393274050	5702806	5357043	24.58	24.48	96.32	97.22	90.1	91.62	99.39	47153225	42479880	0.90089	1948013	0.0413124	2725332	0.0577974	0.0066	0.6554	29277618	0	2605.71	29277618	29277618	1	2605.71	1	29277618	1	29277618	1	0	0	14638809	14638809
BGI-BCa68-T-1	108305136	10830513600	15207456	9509490	24.59	24.6	96.85	97.32	90.96	91.88	215193	0	318513	107237724	9544157436	11947547	6692467	24.54	24.77	96.89	97.06	90.99	91.39	99.01	53618862	48429693	0.903221	2436106	0.0454338	2753063	0.051345	0.0064	0.6145	37343390	0	3323.56	37343390	37343390	1	3323.56	1	37343390	1	37343390	1	0	0	18671695	18671695
BGI-BCa69-P	55655664	5565566400	3953110	4509379	24.72	24.41	96.42	97.58	90.54	92.62	59409	0	224269	55088308	4902859412	3313623	3164035	24.64	24.48	96.4	97.33	90.49	92.08	98.98	27544154	24512517	0.889935	1252986	0.0454901	1778651	0.0645745	0.0068	0.7039	14518712	0	1292.17	14518712	14518712	1	1292.17	1	14518712	1	14518712	1	0	0	7259356	7259356
BGI-BCa70-R	116494850	11649485000	8838134	9692633	24.42	24.03	96.2	97.43	90.18	92.3	124427	0	227664	115790668	10305369452	7521615	6852849	24.39	24.2	96.18	97.16	90.14	91.74	99.4	57895334	51867336	0.895881	2370126	0.0409381	3657872	0.0631808	0.007	0.7371	27268102	0	2426.86	27268102	27268102	1	2426.86	1	27268102	1	27268102	1	0	0	13634051	13634051
BGI-BCa71-P	69836696	6983669600	13329505	5957016	24.23	24.25	96.17	97.12	90.01	91.36	226220	0	207078	68970100	6138338900	10046129	4010106	24.19	24.34	96.24	96.87	90.07	90.92	98.76	34485050	30570606	0.886489	1501509	0.0435409	2412935	0.0699705	0.0077	0.6705	20144938	0	1792.9	20144938	20144938	1	1792.9	1	20144938	1	20144938	1	0	0	10072469	10072469
BGI-BCa72-NR	93126098	9312609800	12370764	7650858	25.75	25.78	96.51	97.43	89.83	92.17	175104	0	386181	92003528	8188313992	9689058	5351867	25.67	25.89	96.54	97.18	89.84	91.71	98.79	46001764	41460633	0.901284	2158182	0.0469152	2382949	0.0518013	0.0064	0.5296	39007370	0	3471.66	39007370	39007370	1	3471.66	1	39007370	1	39007370	1	0	0	19503685	19503685
BGI-BCa72-P	88343522	8834352200	16145058	6911593	25.1	25.17	95.83	97.04	88.88	90.87	267529	0	227535	87353394	7774452066	12253306	4634038	25.06	25.24	95.89	96.76	88.93	90.4	98.88	43676697	38641299	0.884712	1914334	0.0438296	3121064	0.0714583	0.0073	0.623	29135082	0	2593.02	29135082	29135082	1	2593.02	1	29135082	1	29135082	1	0	0	14567541	14567541
BGI-BCa73-P	123324780	12332478000	22898921	9930472	24.39	24.57	95.79	96.83	88.77	90.3	384326	0	562904	121430320	10807298480	17217917	6627405	24.32	24.55	95.85	96.52	88.81	89.76	98.46	60715160	53289068	0.87769	2731510	0.0449889	4694582	0.0773214	0.0074	0.573	45505194	0	4049.96	45505194	45505194	1	4049.96	1	45505194	1	45505194	1	0	0	22752597	22752597
BGI-BCa74-P	158689226	15868922600	18640127	5167911	25	25.19	96.77	97.42	90.83	91.63	387061	0	476334	156962436	13969656804	13426422	2765662	24.96	25.2	96.82	97.17	90.87	91.15	98.91	78481218	70934914	0.903846	3385451	0.0431371	4160853	0.0530172	0.0057	0.6294	52572028	0	4678.91	52572028	52572028	1	4678.91	1	52572028	1	52572028	1	0	0	26286014	26286014
BGI-BCa75-T	160688194	16068819400	19130794	5306949	24.96	24.95	96.87	97.47	91.25	91.99	400022	0	590297	158707556	14124972484	13723095	2832897	24.91	25.07	96.92	97.23	91.29	91.53	98.77	79353778	71768701	0.904414	3553139	0.0447759	4031938	0.0508097	0.0056	0.646	50814948	0	4522.53	50814948	50814948	1	4522.53	1	50814948	1	50814948	1	0	0	25407474	25407474
BGI-BCa76-P	95546380	9554638000	10896283	2977580	25.06	25.16	96.47	97.38	89.9	91.43	225816	0	330247	94434254	8404648606	7879576	1576397	25	25.19	96.52	97.13	89.93	90.95	98.84	47217127	42650423	0.903283	2018580	0.042751	2548124	0.0539661	0.0058	0.5982	34272934	0	3050.29	34272934	34272934	1	3050.29	1	34272934	1	34272934	1	0	0	17136467	17136467
BGI-BCa78-P	111429464	11142946400	13077539	3696169	24.15	24.31	96.47	97.19	89.87	90.8	269715	0	340955	110208124	9808523036	9440344	1986784	24.1	24.32	96.52	96.9	89.9	90.27	98.9	55104062	49620059	0.900479	2452282	0.0445027	3031721	0.0550181	0.0061	0.5529	44366184	0	3948.59	44366184	44366184	1	3948.59	1	44366184	1	44366184	1	0	0	22183092	22183092
BGI-BCa79-P	85259580	8525958000	10090271	2841136	25.5	25.48	96.51	97.72	90.04	92.83	217025	0	575057	83675416	7447112024	7140190	1467571	25.41	25.5	96.55	97.52	90.04	92.4	98.14	41837708	37698907	0.901075	1942041	0.0464184	2196760	0.0525067	0.0057	0.5654	32767052	0	2916.27	32767052	32767052	1	2916.27	1	32767052	1	32767052	1	0	0	16383526	16383526
BGI-BCa80-R	82395932	8239593200	6638816	4371045	24.89	24.99	96.67	97.11	89.64	90.56	88642	0	128256	81962136	7294630104	5700683	2862140	24.86	25.13	96.67	96.78	89.64	89.98	99.47	40981068	37332880	0.910979	1750123	0.0427056	1898065	0.0463157	0.0057	0.6936	22879986	0	2036.32	22879986	22879986	1	2036.32	1	22879986	1	22879986	1	0	0	11439993	11439993
BGI-BCa81-T	49116742	4911674200	4243193	2856656	25.58	25.56	96.63	97.5	89.8	92.39	57459	0	297246	48407332	4308252548	3604127	1854328	25.5	25.64	96.62	97.25	89.76	91.89	98.56	24203666	21927283	0.905949	1121388	0.0463313	1154995	0.0477198	0.0059	0.6523	15247970	0	1357.07	15247970	15247970	1	1357.07	1	15247970	1	15247970	1	0	0	7623985	7623985
BGI-BCa82-T	94148090	9414809000	8517233	5865631	24.69	24.63	97.02	97.46	91.28	92.36	121445	0	469656	92965888	8273964032	7266629	3747832	24.62	24.78	97.03	97.22	91.27	91.89	98.74	46482944	42368715	0.911489	2078189	0.0447086	2036040	0.0438019	0.0064	0.6942	25909924	0	2305.98	25909924	25909924	1	2305.98	1	25909924	1	25909924	1	0	0	12954962	12954962
BGI-BCa83-R	132929618	13292961800	18977506	11786358	26.59	26.73	96.87	97.24	90.98	91.65	269199	0	1037119	130316982	11598211398	14772458	8226357	26.42	26.7	96.91	96.97	91	91.14	98.03	65158491	58035773	0.890686	2794143	0.0428823	4328575	0.0664315	0.00623311	0.522	55486740	0	4938.32	55486740	55486740	1	4938.32	1	55486740	1	55486740	1	0	0	27743370	27743370
BGI-BCa84-NR	117241602	11724160200	5952656	7222549	25.73	25.47	95.88	97.08	88.81	90.8	209353	0	383528	116055840	10328969760	4309515	3404085	25.74	25.67	95.85	96.81	88.76	90.26	98.99	58027920	52191052	0.899413	2378131	0.0409825	3458737	0.0596047	0.0066	0.6321	38397952	0	3417.42	38397952	38397952	1	3417.42	1	38397952	1	38397952	1	0	0	19198976	19198976
BGI-BCa84-R	81661266	8166126600	10776351	6698266	24.79	24.91	96.48	97.25	89.6	91.34	152205	0	214111	80928634	7202648426	8477506	4719005	24.73	25.01	96.51	96.97	89.62	90.84	99.1	40464317	36695582	0.906863	1705993	0.0421604	2062742	0.0509768	0.0063	0.5541	32722850	0	2912.33	32722850	32722850	1	2912.33	1	32722850	1	32722850	1	0	0	16361425	16361425
BGI-BCa85-NR	58114768	5811476800	7871294	4904182	25.43	25.44	96.42	97.56	89.56	92.7	112637	0	303704	57282086	5098105654	6149320	3427291	25.35	25.54	96.45	97.33	89.54	92.25	98.57	28641043	25984823	0.907258	1300159	0.045395	1356061	0.0473468	0.0063	0.5513	23317868	0	2075.29	23317868	23317868	1	2075.29	1	23317868	1	23317868	1	0	0	11658934	11658934
BGI-BCa86-R	313832242	31383224200	29480342	26116578	24.92	25.28	96.56	96.32	89.73	89.73	543210	0	449545	311846732	27754359148	22747337	17347217	24.88	25.36	96.58	95.92	89.75	89.05	99.37	155923366	141122580	0.905077	6575994	0.0421745	8224792	0.0527489	0.0065	0.7349	70287620	0	6255.6	70287620	70287620	1	6255.6	1	70287620	1	70287620	1	0	0	35143810	35143810
BGI-H1-H	104933404	10493340400	18212144	5032999	23.38	23.61	97.41	96.93	92.31	90.66	100696	0	219827	104292358	9282019862	7952868	2984389	23.38	23.67	97.6	96.52	92.48	89.95	99.39	52146179	47132969	0.903862	2314072	0.0443766	2699138	0.051761	0.0056	0.6772	30428210	0	2708.11	30428210	30428210	1	2708.11	1	30428210	1	30428210	1	0	0	15214105	15214105
BGI-H10-H	132044680	13204468000	8125787	11568458	23.96	23.86	97.39	97.88	91.8	93.09	342393	0	206072	130947750	11654349750	4521451	2681660	23.91	23.95	97.43	97.77	91.84	92.76	99.17	65473875	59417492	0.907499	2772426	0.042344	3283957	0.0501568	0.0046	0.687	37190222	0	3309.93	37190222	37190222	1	3309.93	1	37190222	1	37190222	1	0	0	18595111	18595111
BGI-H19-H	60167040	6016704000	5728365	5089482	25.88	26.18	96.25	95.89	88.77	88.78	105946	0	100292	59754564	5318156196	4436610	3371059	25.82	26.29	96.25	95.41	88.77	87.97	99.31	29877282	26162437	0.875663	1189900	0.0398262	2524945	0.0845105	0.0068	0.8638	6340916	0	564.34	6340916	6340916	1	564.34	1	6340916	1	6340916	1	0	0	3170458	3170458
BGI-H2-H	105062600	10506260000	4433127	5778568	22.99	22.97	97.45	97.56	91.83	91.98	115461	0	312808	104206062	9274339518	3581367	2852534	22.91	22.99	97.46	97.29	91.83	91.42	99.18	52103031	47353273	0.908839	2379299	0.0456653	2370459	0.0454956	0.0049	0.6323	34820792	0	3099.05	34820792	34820792	1	3099.05	1	34820792	1	34820792	1	0	0	17410396	17410396
BGI-H20-H	40337874	4033787400	3777940	3363320	26.77	26.95	96.28	96.46	89.05	90.34	71000	0	58876	40078122	3566952858	2914109	2213388	26.73	27.12	96.3	96.08	89.04	89.66	99.36	20039061	18031553	0.89982	800790	0.0399615	1206718	0.0602183	0.0066	0.8615	4511504	0	401.52	4511504	4511504	1	401.52	1	4511504	1	4511504	1	0	0	2255752	2255752
BGI-H21-H	83221942	8322194200	8035153	7244664	26.16	26.23	96.35	96.29	89.2	89.92	150152	0	173513	82574612	7349140468	6241858	4796234	26.1	26.44	96.36	95.89	89.2	89.23	99.22	41287306	36094934	0.874238	1690787	0.0409517	3501585	0.0848102	0.00649812	0.909	6714100	0	597.55	6714100	6714100	1	597.55	1	6714100	1	6714100	1	0	0	3357050	3357050
BGI-H23-H	237673222	23767322200	22593908	20159834	24.85	25.02	96.55	96.27	89.75	89.69	416276	0	354297	236132076	21015754764	17518572	13417178	24.8	25.2	96.56	95.88	89.75	89.02	99.35	118066038	105732616	0.895538	4734920	0.040104	7598502	0.0643581	0.00665159	0.756	51092568	0	4547.24	51092568	51092568	1	4547.24	1	51092568	1	51092568	1	0	0	25546284	25546284
BGI-H24-H	227165964	22716596400	20887005	18766965	25.15	25.36	96.28	96.36	88.89	89.83	387795	0	333804	225722766	20089326174	16180632	12461067	25.1	25.49	96.3	95.96	88.89	89.14	99.36	112861383	101945174	0.903278	4538175	0.0402102	6378034	0.0565121	0.00665214	0.7286	54253884	0	4828.6	54253884	54253884	1	4828.6	1	54253884	1	54253884	1	0	0	27126942	27126942
BGI-H25-H	248467586	24846758600	22465514	20288050	24.98	25.23	96.13	96.05	88.3	88.91	415888	0	213646	247208518	22001558102	17431420	13523973	24.94	25.41	96.14	95.6	88.3	88.15	99.49	123604259	111752669	0.904117	4908386	0.0397105	6943204	0.0561729	0.0067	0.7035	64451818	0	5736.21	64451818	64451818	1	5736.21	1	64451818	1	64451818	1	0	0	32225909	32225909
BGI-H3-H	107160820	10716082000	6692201	9424056	24.03	23.98	97.47	97.8	92.14	92.85	277871	0	194843	106215392	9453169888	3771624	2231566	23.98	24.06	97.52	97.68	92.19	92.49	99.12	53107696	48448733	0.912273	2350599	0.044261	2308364	0.0434657	0.0046	0.7637	22897768	0	2037.9	22897768	22897768	1	2037.9	1	22897768	1	22897768	1	0	0	11448884	11448884
BGI-H4-H	130443516	13044351600	8036640	11370990	23.88	23.8	97.46	97.74	92.04	92.57	335794	0	177153	129417622	11518168358	4516721	2680102	23.85	23.94	97.5	97.6	92.09	92.2	99.21	64708811	59820351	0.924454	2708804	0.0418614	2179656	0.0336841	0.0046	0.7577	28993036	0	2580.38	28993036	28993036	1	2580.38	1	28993036	1	28993036	1	0	0	14496518	14496518
BGI-H5-H	84344910	8434491000	5164489	7317497	23.8	23.69	97.37	97.87	91.74	93.04	216517	0	162959	83585958	7439150262	2894610	1708143	23.74	23.8	97.42	97.76	91.79	92.71	99.1	41792979	38386659	0.918495	1855521	0.0443979	1550799	0.0371067	0.0048	0.7295	20769306	0	1848.47	20769306	20769306	1	1848.47	1	20769306	1	20769306	1	0	0	10384653	10384653
BGI-H6-H	104674362	10467436200	6429127	9081627	23.7	23.59	97.21	97.77	91.01	92.32	269274	0	119381	103897052	9246837628	3596507	2105537	23.66	23.73	97.25	97.63	91.05	91.95	99.26	51948526	47813543	0.920402	2244151	0.0431995	1890832	0.0363982	0.0047	0.7255	26254234	0	2336.63	26254234	26254234	1	2336.63	1	26254234	1	26254234	1	0	0	13127117	13127117
BGI-H7-H	108520620	10852062000	6881429	9676839	23.15	23.12	97.32	97.69	91.51	92.26	284330	0	178288	107595384	9575989176	3899341	2285449	23.08	23.16	97.37	97.55	91.55	91.88	99.15	53797692	46293092	0.860503	2037674	0.0378766	5466926	0.10162	0.0048	0.6989	27876868	0	2481.04	27876868	27876868	1	2481.04	1	27876868	1	27876868	1	0	0	13938434	13938434
BGI-H8-H	86062914	8606291400	5300913	7628223	23.16	23.04	97.41	97.99	91.87	93.62	225457	0	294447	85023106	7567056434	2928990	1768065	23.08	23.05	97.45	97.91	91.9	93.31	98.79	42511553	38971732	0.916733	1748018	0.0411187	1791803	0.0421486	0.0049	0.6801	24931294	0	2218.89	24931294	24931294	1	2218.89	1	24931294	1	24931294	1	0	0	12465647	12465647
BGI-H9-H	152876486	15287648600	9486745	13413262	23.46	23.3	97.41	97.86	91.94	93.11	395949	0	252673	151579242	13490552538	5324738	3146808	23.43	23.47	97.46	97.75	91.98	92.77	99.15	75789621	69546218	0.917622	3345115	0.0441368	2898288	0.0382412	0.0046	0.7119	40075626	0	3566.73	40075626	40075626	1	3566.73	1	40075626	1	40075626	1	0	0	20037813	20037813
BGI-BCA49-NR	105382382	10538238200	12458016	7465728	24.54	24.64	97.3	97.31	91.63	91.31	110915	0	353538	104453476	9296359364	11229696	5336513	24.46	24.74	97.31	97.04	91.61	90.77	99.12	52226738	47544406	0.9103	2257033	0.0432	2425299	0.0464	0.0054	0.5037	47190842	0	4199.98	47190842	47190842	1	4199.98	1	47190842	1	47190842	1	0	0	23595421	23595421
BGI-BCa100-R	125264834	12526483400	12306458	8866557	25.25	25.24	97.16	97.9	91.59	93.26	159159	0	445845	124054826	11040879514	9628320	6597938	25.19	25.32	97.17	97.71	91.56	92.89	99.03	62027413	57065657	0.92	2786755	0.0449	2175001	0.0351	0.005	0.5286	53798050	0	4788.03	53798050	53798050	1	4788.03	1	53798050	1	53798050	1	0	0	26899025	26899025
BGI-BCa87-NR	81954840	8195484000	6748039	2550521	23.92	23.98	97.61	98.36	92.32	94.5	90461	0	343502	81086914	7216735346	4817451	1799538	23.87	24.05	97.64	98.23	92.31	94.22	98.94	40543457	37518312	0.9254	1837391	0.0453	1187754	0.0293	0.0039	0.6084	29386076	0	2615.36	29386076	29386076	1	2615.36	1	29386076	1	29386076	1	0	0	14693038	14693038
BGI-BCa88-P	86604904	8660490400	4346693	2556852	23.87	24.02	97.67	98.11	92.63	93.36	90272	0	307268	85809824	7637074336	2322542	1805805	23.82	24.03	97.71	97.92	92.64	92.99	99.08	42904912	38805271	0.9044	1869853	0.0436	2229788	0.052	0.0038	0.5454	35285164	0	3140.38	35285164	35285164	1	3140.38	1	35285164	1	35285164	1	0	0	17642582	17642582
BGI-BCa89-P	93388024	9338802400	4648153	2761375	23.18	23.14	97.79	98.19	93.43	94.15	95675	0	1444343	90307988	8037410932	2438412	1910298	22.87	22.94	97.83	98.05	93.41	93.8	96.7	45153994	39303635	0.8704	2062981	0.0457	3787378	0.0839	0.004	0.5512	35281528	0	3140.06	35281528	35281528	1	3140.06	1	35281528	1	35281528	1	0	0	17640764	17640764
BGI-BCa90-P	136809430	13680943000	6988560	4009350	24.07	24.13	97.55	98.11	92.34	93.55	150790	0	1327413	133853024	11912919136	3556496	2759684	23.87	24.01	97.58	97.95	92.32	93.18	97.84	66926512	61171433	0.914	3008006	0.0449	2747073	0.041	0.0039	0.505	60563466	0	5390.15	60563466	60563466	1	5390.15	1	60563466	1	60563466	1	0	0	30281733	30281733
BGI-BCa91-P	82551726	8255172600	3869280	2341551	23.57	23.62	97.41	98.07	91.59	92.88	76978	0	272543	81852684	7284888876	2112186	1668584	23.51	23.64	97.44	97.87	91.59	92.5	99.15	40926342	37662112	0.9202	1799073	0.044	1465157	0.0358	0.0041	0.4944	38087092	0	3389.75	38087092	38087092	1	3389.75	1	38087092	1	38087092	1	0	0	19043546	19043546
BGI-BCa92-R	62559422	6255942200	3008672	1841451	23.83	23.83	97.38	98.21	91.59	93.87	60822	0	579758	61278262	5453765318	1608557	1290907	23.69	23.82	97.39	98.05	91.53	93.52	97.95	30639131	28101183	0.9172	1371476	0.0448	1166472	0.0381	0.0039	0.5374	25999344	0	2313.94	25999344	25999344	1	2313.94	1	25999344	1	25999344	1	0	0	12999672	12999672
BGI-BCa93-P	131694926	13169492600	6531222	3907427	24.21	24.15	97.7	98.19	93.12	94.29	131358	0	1713698	128004814	11392428446	3458559	2716888	23.96	24.06	97.74	98.05	93.1	93.95	97.2	64002407	57880424	0.9043	2936085	0.0459	3185898	0.0498	0.0039	0.5478	52349550	0	4659.11	52349550	52349550	1	4659.11	1	52349550	1	52349550	1	0	0	26174775	26174775
BGI-BCa94-R	113793738	11379373800	5372459	3270195	24.12	24.14	97.46	98.15	91.92	93.58	106914	0	393422	112793066	10038582874	2932022	2330224	24.07	24.2	97.48	97.98	91.91	93.25	99.12	56396533	52056041	0.923	2496148	0.0443	1844344	0.0327	0.0038	0.5099	51022204	0	4540.98	51022204	51022204	1	4540.98	1	51022204	1	51022204	1	0	0	25511102	25511102
BGI-BCa95-P	84698272	8469827200	8280910	5932972	24.7	24.75	97.16	97.79	91.59	92.79	105492	0	409843	83667602	7446416578	6469836	4417778	24.6	24.77	97.17	97.59	91.56	92.37	98.78	41833801	38458217	0.9193	1821901	0.0436	1553683	0.0371	0.0051	0.4796	40023672	0	3562.11	40023672	40023672	1	3562.11	1	40023672	1	40023672	1	0	0	20011836	20011836
BGI-BCa96-P	105138066	10513806600	9999692	7117719	24.44	24.5	96.92	97.64	90.61	91.74	127355	0	161374	104560608	9305894112	7851598	5339459	24.4	24.58	96.93	97.38	90.59	91.27	99.45	52280304	48184499	0.9217	2304881	0.0441	1790924	0.0343	0.005	0.457	52328312	0	4657.22	52328312	52328312	1	4657.22	1	52328312	1	52328312	1	0	0	26164156	26164156
BGI-BCa97-P	124819750	12481975000	13242585	9623086	24.07	24.28	96.98	97.44	90.9	91.32	166769	0	241839	124002534	11036225526	10500491	7210959	24.03	24.27	96.99	97.16	90.88	90.8	99.35	62001267	57000150	0.9193	2722106	0.0439	2279011	0.0368	0.0052	0.5409	52339022	0	4658.17	52339022	52339022	1	4658.17	1	52339022	1	52339022	1	0	0	26169511	26169511
BGI-BCa98-P	83429008	8342900800	8497362	6183117	25.25	25.22	97.21	97.94	91.79	93.49	109936	0	435663	82337810	7328065090	6646877	4589021	25.18	25.3	97.22	97.76	91.75	93.11	98.69	41168905	37956415	0.922	1867826	0.0454	1344664	0.0327	0.0051	0.5513	34063022	0	3031.61	34063022	34063022	1	3031.61	1	34063022	1	34063022	1	0	0	17031511	17031511
BGI-BCa99-R	133882076	13388207600	14252749	10384474	24.8	24.75	97.35	97.91	92.41	93.61	181201	0	713880	132091914	11756180346	11202514	7714057	24.71	24.85	97.36	97.74	92.38	93.25	98.66	66045957	60766483	0.9201	2910706	0.0441	2368768	0.0359	0.0051	0.5718	52043596	0	4631.88	52043596	52043596	1	4631.88	1	52043596	1	52043596	1	0	0	26021798	26021798
BGI-Bca06-NR	85802478	8580247800	9912894	5797865	24.61	24.71	97.26	97.26	91.31	91	83135	0	191394	85253420	7587554380	8987168	4200839	24.56	24.84	97.26	96.97	91.29	90.42	99.36	42626710	38554106	0.9045	1852575	0.0435	2220029	0.0521	0.0055	0.4765	40367860	0	3592.74	40367860	40367860	1	3592.74	1	40367860	1	40367860	1	0	0	20183930	20183930
BGI-Bca12-NR	98820138	9882013800	8339799	3154941	24.03	24.08	97.86	98.29	93.56	94.57	109243	0	654264	97293124	8659088036	5975864	2227752	23.91	24.05	97.9	98.17	93.58	94.29	98.45	48646562	43753587	0.8994	2140102	0.044	2752873	0.0566	0.0039	0.6266	32676750	0	2908.23	32676750	32676750	1	2908.23	1	32676750	1	32676750	1	0	0	16338375	16338375
BGI-Bca20-NR	125324448	12532444800	10781454	3991729	24.12	24.15	97.95	98.32	93.83	94.51	149880	0	434008	124156672	11049943808	7604834	2824745	24.07	24.26	97.99	98.18	93.86	94.21	99.07	62078336	57500117	0.9263	2830980	0.0456	1747239	0.0281	0.0038	0.5479	51987014	0	4626.84	51987014	51987014	1	4626.84	1	51987014	1	51987014	1	0	0	25993507	25993507
BGI-Bca21-NR	132202660	13220266000	12724344	9049007	24.72	24.85	97.65	97.51	92.63	92	78397	0	360739	131324388	11687870532	11692597	6178257	24.66	24.89	97.65	97.27	92.61	91.47	99.34	65662194	60169383	0.9163	2887826	0.044	2604985	0.0397	0.0051	0.523	57403186	0	5108.88	57403186	57403186	1	5108.88	1	57403186	1	57403186	1	0	0	28701593	28701593
BGI-Bca28-NR	112148754	11214875400	10306762	7002207	24.57	24.62	97.52	97.62	92.1	92.26	57530	0	277824	111478046	9921546094	9516844	4793626	24.52	24.71	97.52	97.39	92.08	91.79	99.4	55739023	51276768	0.9199	2432585	0.0436	2029670	0.0364	0.005	0.4869	52625132	0	4683.64	52625132	52625132	1	4683.64	1	52625132	1	52625132	1	0	0	26312566	26312566
BGI-Bca34-NR	181370920	18137092000	15835362	5869750	23.17	23.36	97.67	98.14	92.44	93.17	217243	0	333422	180269590	16043993510	11178963	4171120	23.15	23.38	97.71	97.95	92.47	92.8	99.39	90134795	83507376	0.9265	4040406	0.0448	2587013	0.0287	0.004	0.6011	66619490	0	5929.13	66619490	66619490	1	5929.13	1	66619490	1	66619490	1	0	0	33309745	33309745
BGI-H11-H-2	114833664	11483366400	11816141	3534171	25.55	24.6	94.03	97.43	87.15	91.86	196711	0	218983	114002276	10146202564	6885038	2252835	25.53	24.66	94.05	97.16	87.12	91.36	99.28	57001138	47343195	0.8306	2319092	0.0407	7338851	0.1287	0.0054	0.7449	24154360	0	2149.74	24154360	24154360	1	2149.74	1	24154360	1	24154360	1	0	0	12077180	12077180
BGI-H12-H-2	128051172	12805117200	14464920	4088001	25.41	24.31	93.85	97.28	86.85	91.44	246116	0	196284	127166372	11317807108	7959462	2547677	25.4	24.43	93.88	97	86.84	90.92	99.31	63583186	53135678	0.8357	2412347	0.0379	8035161	0.1264	0.0054	0.7517	26384728	0	2348.24	26384728	26384728	1	2348.24	1	26384728	1	26384728	1	0	0	13192364	13192364
BGI-H13-H-2	83890208	8389020800	9559351	2624803	25.55	24.42	93.42	97.25	85.87	91.24	159332	0	123240	83325064	7415930696	5433426	1644598	25.53	24.49	93.45	96.96	85.84	90.72	99.33	41662532	34481807	0.8276	1621019	0.0389	5559706	0.1334	0.0057	0.7165	19549222	0	1739.88	19549222	19549222	1	1739.88	1	19549222	1	19549222	1	0	0	9774611	9774611
BGI-H14-H-2	76279714	7627971400	8750017	2272423	25.52	24.34	93.2	97.12	85.16	90.41	141311	0	83250	75830592	6748922688	5080171	1433706	25.5	24.44	93.22	96.79	85.13	89.84	99.41	37915296	31238823	0.8239	1543989	0.0407	5132484	0.1354	0.0057	0.7073	18286574	0	1627.51	18286574	18286574	1	1627.51	1	18286574	1	18286574	1	0	0	9143287	9143287
BGI-H15-H-2	130869142	13086914200	14770573	4143608	25.19	24.23	93.71	97.06	86.21	90.42	246709	0	211844	129952036	11565731204	8336613	2611871	25.15	24.25	93.74	96.73	86.19	89.82	99.3	64976018	54212737	0.8343	2526134	0.0389	8237147	0.1268	0.0056	0.744	27753064	0	2470.02	27753064	27753064	1	2470.02	1	27753064	1	27753064	1	0	0	13876532	13876532
BGI-H16-H-2	65918862	6591886200	7262168	2142357	26.6	25.36	93.64	97.49	86.54	92.51	127727	0	596702	64470004	5737830356	3983464	1311701	26.46	25.38	93.65	97.25	86.46	92.01	97.8	32235002	26481879	0.8215	1279537	0.0397	4473586	0.1388	0.0056	0.7219	14727438	0	1310.74	14727438	14727438	1	1310.74	1	14727438	1	14727438	1	0	0	7363719	7363719
BGI-H17-H-2	55277922	5527792200	6639503	1866914	25.14	23.91	93.74	97.44	86.88	92.39	116085	0	154534	54736684	4871564876	3515864	1140056	25.11	24.04	93.78	97.21	86.87	91.94	99.02	27368342	22735722	0.8307	1101166	0.0402	3531454	0.129	0.0059	0.7531	11225652	0	999.08	11225652	11225652	1	999.08	1	11225652	1	11225652	1	0	0	5612826	5612826
BGI-H18-H-2	48991620	4899162000	5959073	1583847	26.23	24.99	93.32	97.31	85.81	91.7	101383	0	74773	48639308	4328898412	3230768	975902	26.21	25.09	93.36	97.04	85.8	91.22	99.28	24319654	19614759	0.8065	1040406	0.0428	3664489	0.1507	0.0057	0.7237	10837756	0	964.56	10837756	10837756	1	964.56	1	10837756	1	10837756	1	0	0	5418878	5418878
BGI-H26-H	56332288	5633228800	4825513	1793586	24.15	24.28	97.87	98.28	93.44	94.23	67111	0	189448	55819170	4967906130	3407949	1269348	24.11	24.29	97.91	98.13	93.47	93.92	99.09	27909585	25709892	0.9212	1249966	0.0448	949727	0.034	0.0041	0.5366	23830494	0	2120.91	23830494	23830494	1	2120.91	1	23830494	1	23830494	1	0	0	11915247	11915247
BGI-H27-H	27285314	2728531400	2189092	821722	24.14	24.15	97.74	98.31	93.15	94.77	29252	0	253057	26720696	2378141944	1553263	575512	23.93	24.08	97.78	98.2	93.15	94.51	97.93	13360348	11563929	0.8655	635434	0.0476	1160985	0.0869	0.0039	0.5777	9766198	0	869.19	9766198	9766198	1	869.19	1	9766198	1	9766198	1	0	0	4883099	4883099
BGI-H28-H	104299816	10429981600	12907887	7831563	24.67	24.85	97.46	97.38	92.28	91.71	114024	0	341956	103387856	9201519184	11628391	5597320	24.6	24.88	97.46	97.12	92.27	91.17	99.13	51693928	46235814	0.8944	2206402	0.0427	3251712	0.0629	0.0055	0.5387	42659676	0	3796.71	42659676	42659676	1	3796.71	1	42659676	1	42659676	1	0	0	21329838	21329838
BGI-H29-H	109378282	10937828200	13560331	8197971	24.5	24.55	97.49	97.37	92.48	91.76	117243	0	385772	108372252	9645130428	12232803	5892077	24.42	24.67	97.5	97.11	92.47	91.23	99.08	54186126	48300955	0.8914	2199412	0.0406	3685759	0.068	0.0055	0.555	42992384	0	3826.32	42992384	42992384	1	3826.32	1	42992384	1	42992384	1	0	0	21496192	21496192
BGI-H30-H	139272282	13927228200	17365175	10732119	24.65	24.88	97.24	97.05	91.33	90.46	153109	0	360194	138245676	12303865164	15704404	7698537	24.57	24.9	97.24	96.72	91.31	89.82	99.26	69122838	61494885	0.8896	3059119	0.0443	4568834	0.0661	0.0058	0.5241	58532636	0	5209.4	58532636	58532636	1	5209.4	1	58532636	1	58532636	1	0	0	29266318	29266318
BGI-H31-H	74503432	7450343200	9116265	5567945	25.1	25.14	97.14	97.52	91.13	92.24	82307	0	326323	73686172	6558069308	8188651	3959482	25.01	25.22	97.13	97.28	91.09	91.74	98.9	36843086	33106809	0.8986	1671319	0.0454	2064958	0.056	0.0056	0.5316	31013222	0	2760.18	31013222	31013222	1	2760.18	1	31013222	1	31013222	1	0	0	15506611	15506611
BGI-H32-H	137362744	13736274400	16973330	10254830	24.85	24.86	97.4	97.43	92.1	91.95	146638	0	390082	136289304	12129748056	15334504	7380014	24.78	24.98	97.4	97.18	92.09	91.45	99.22	68144652	61269304	0.8991	2988492	0.0439	3886856	0.057	0.0055	0.5795	51527542	0	4585.95	51527542	51527542	1	4585.95	1	51527542	1	51527542	1	0	0	25763771	25763771
BGI-H33-H	44386280	4438628000	5265733	3092689	24.94	25.08	97.33	97.52	91.89	92.23	45179	0	326218	43643486	3884270254	4709301	2210699	24.74	25.1	97.33	97.29	91.86	91.75	98.33	21821743	17538296	0.8037	862850	0.0395	3420597	0.1568	0.0055	0.5209	16805386	0	1495.68	16805386	16805386	1	1495.68	1	16805386	1	16805386	1	0	0	8402693	8402693
BGI-H34-H	87563410	8756341000	8346999	5898198	24.63	24.67	97.66	97.42	92.69	91.71	48411	0	254316	86957956	7739258084	7687521	4055579	24.57	24.76	97.66	97.16	92.67	91.18	99.31	43478978	39899669	0.9177	1829516	0.0421	1749793	0.0402	0.005	0.5353	37084902	0	3300.56	37084902	37084902	1	3300.56	1	37084902	1	37084902	1	0	0	18542451	18542451
BGI-H35-H	83414420	8341442000	7752849	5354441	24.81	24.87	97.52	97.49	92.08	91.81	46256	0	378061	82565786	7348354954	7117174	3637317	24.64	24.82	97.52	97.24	92.05	91.28	98.98	41282893	37550546	0.9096	1807570	0.0438	1924777	0.0466	0.005	0.4913	38205880	0	3400.32	38205880	38205880	1	3400.32	1	38205880	1	38205880	1	0	0	19102940	19102940
BGI-H36-H	92849484	9284948400	8290384	5583003	24.34	24.44	97.45	97.3	91.48	90.76	46191	0	166084	92424934	8225819126	7668914	3834844	24.27	24.53	97.44	97	91.46	90.17	99.54	46212467	42597487	0.9218	1940842	0.042	1674138	0.0362	0.0049	0.4671	45403706	0	4040.93	45403706	45403706	1	4040.93	1	45403706	1	45403706	1	0	0	22701853	22701853
BGI-H37-H	144423000	14442300000	14059696	10120442	23.91	24.1	97.49	97.26	91.86	90.98	87197	0	375659	143497288	12771258632	12920024	6926069	23.84	24.13	97.48	96.97	91.84	90.37	99.36	71748644	65646140	0.9149	3116752	0.0434	2985752	0.0416	0.0052	0.4944	66380586	0	5907.87	66380586	66380586	1	5907.87	1	66380586	1	66380586	1	0	0	33190293	33190293
BGI-H38-H	64482270	6448227000	6180645	4353946	24.76	24.76	97.37	97.76	91.63	93.04	38392	0	345406	63714674	5670605986	5647595	2944542	24.65	24.81	97.36	97.57	91.58	92.58	98.81	31857337	29092517	0.9132	1466504	0.046	1298316	0.0408	0.0054	0.5028	28931826	0	2574.93	28931826	28931826	1	2574.93	1	28931826	1	28931826	1	0	0	14465913	14465913
BGI-H39-H	91310132	9131013200	8720567	6164208	24.73	24.73	97.61	97.62	92.61	92.59	50491	0	389079	90430992	8048358288	8013833	4213364	24.63	24.81	97.61	97.41	92.59	92.11	99.04	45215496	41116340	0.9093	2130650	0.0471	1968506	0.0435	0.0051	0.5351	38234006	0	3402.83	38234006	38234006	1	3402.83	1	38234006	1	38234006	1	0	0	19117003	19117003
BGI-H40-H	59964422	5996442200	6275173	4553639	24.79	24.89	97.39	97.84	92.4	93.15	79723	0	331231	59142514	5263683746	4918598	3384991	24.67	24.87	97.41	97.64	92.38	92.74	98.63	29571257	26140631	0.884	1438142	0.0486	1992484	0.0674	0.0051	0.5179	25206292	0	2243.36	25206292	25206292	1	2243.36	1	25206292	1	25206292	1	0	0	12603146	12603146
BGI-H41-H	191378206	19137820600	20339899	14816397	25.2	25.2	97.41	97.81	92.54	93.21	257537	0	1079609	188703914	16794648346	15980975	11011692	25.04	25.21	97.42	97.61	92.52	92.79	98.6	94351957	86254336	0.9142	4311943	0.0457	3785678	0.0401	0.0051	0.5169	83347398	0	7417.92	83347398	83347398	1	7417.92	1	83347398	1	83347398	1	0	0	41673699	41673699
[truncated: 46 more columns]

## Sheet: Supplement Table3
Term	Count	PValue	Bonferroni	Genes
hsa04020:Calcium signaling pathway	28	3.52579e-05	0.0093	GNA15, DRD1, ADCY8, GNA11, TRHR, ITPKB, AGTR1, PDE1C, PDE1A, PPP3CA, PLCB1, CAMK2A, EGFR, SPHK1, PTGFR, GRM1, VDAC3, PRKCB, ATP2A2, CHRM2, RYR3, PLCG2, ADRA1A, PDGFRB, RYR2, CACNA1H, CACNA1E, CACNA1C
hsa04012:ErbB signaling pathway	17	0.000138843	0.0361272	EGFR, NRG3, BRAF, GRB2, BTC, RPS6KB1, SRC, PRKCB, PTK2, PAK4, GSK3B, PLCG2, TGFA, HBEGF, PIK3R5, NRG1, CAMK2A
hsa04978:Mineral absorption	11	0.000435536	0.109028	TF, SLC26A6, SLC30A1, SLC9A3, MT1E, ATP1A1, SLC6A19, MT1H, MT1X, MT1G, MT1F
hsa04062:Chemokine signaling pathway	26	0.000437704	0.10954	GRB2, ADCY8, CCR1, BCAR1, SRC, PTK2, TIAM1, RASGRP2, PIK3R5, PLCB1, ITK, BRAF, LYN, PRKCD, ELMO1, CCR8, CCR7, ARRB2, GSK3B, CCR3, CXCL16, CCR2, CX3CR1, GRK6, JAK2, WASL
hsa05032:Morphine addiction	16	0.000757953	0.182033	DRD1, GABRG3, GNAO1, ADCY8, GABRA5, PDE3A, PDE4C, KCNJ3, ADORA1, PRKCB, KCNJ6, ARRB2, PDE1C, PDE4B, PDE1A, GRK6
hsa04080:Neuroactive ligand-receptor interaction	33	0.00112095	0.257118	MCHR2, DRD1, GLRA3, ADCYAP1R1, TRHR, DRD4, FPR1, FPR3, LPAR2, FPR2, VIPR1, ADORA1, GHRHR, HCRTR2, AGTR1, GALR3, PRSS3, ADRA2C, CHRNA6, GPR156, GABRG3, GABRA5, GRIA4, PTGFR, GRM1, SSTR4, PRLR, GRM8, CHRM2, GRM7, CHRNB3, ADRA1A, FSHB
hsa04015:Rap1 signaling pathway	27	0.00119192	0.270975	PDGFB, ADCY8, BCAR1, FPR1, CDH1, LPAR2, APBB1IP, SKAP1, SRC, TIAM1, RASGRP2, RALB, PIK3R5, PDGFC, PLCB1, RAPGEF1, EGFR, FLT1, MAGI2, GNAO1, BRAF, PRKCI, SIPA1L3, VASP, PRKCB, PRKD1, PDGFRB
hsa04510:Focal adhesion	26	0.00195173	0.404118	CAV3, EGFR, FLT1, PDGFB, BRAF, GRB2, PPP1R12B, BCAR1, ITGA11, ARHGAP35, SRC, VASP, PRKCB, PTK2, CCND1, LAMA3, LAMA5, PAK4, GSK3B, COL6A3, COL6A2, PDGFRB, COL6A1, PDGFC, PIK3R5, RAPGEF1
hsa05214:Glioma	12	0.00302302	0.55171	EGFR, CCND1, BRAF, PDGFB, GRB2, PLCG2, TGFA, PDGFRB, CDK6, PIK3R5, CAMK2A, PRKCB
hsa04713:Circadian entrainment	15	0.00335111	0.589154	GNAO1, ADCY8, ADCYAP1R1, CREB1, GRIA4, KCNJ3, PRKCB, KCNJ6, RYR3, CACNA1H, RYR2, PER3, CACNA1C, PLCB1, CAMK2A
hsa04921:Oxytocin signaling pathway	20	0.00409613	0.663011	EGFR, GNAO1, ADCY8, PPP1R12B, OXT, RCAN1, NPR2, KCNJ3, SRC, PRKCB, CACNA2D4, CCND1, KCNJ6, RYR3, RYR2, PPP3CA, PLCB1, CACNA1C, CAMK2A, MAP2K5
hsa04725:Cholinergic synapse	16	0.00563164	0.776111	GNAO1, ADCY8, CREB1, GNA11, CREB5, KCNJ3, PRKCB, KCNJ6, CHRM2, PIK3R5, JAK2, CHRNA6, CACNA1C, PLCB1, CAMK2A, KCNQ1
hsa04912:GnRH signaling pathway	14	0.00604791	0.799625	EGFR, PLD2, PLD1, ADCY8, GRB2, GNA11, HBEGF, PLCB1, CACNA1C, FSHB, CAMK2A, PRKCD, SRC, PRKCB
hsa00650:Butanoate metabolism	7	0.00697123	0.843366	GAD2, HMGCLL1, OXCT1, ACSM2A, HADH, ACSM5, ACSM4
hsa04724:Glutamatergic synapse	16	0.00721182	0.853108	PLD2, PLD1, GNAO1, ADCY8, GRIA4, SHANK1, GRM1, KCNJ3, SHANK2, SHANK3, PRKCB, GRM8, GRM7, PPP3CA, CACNA1C, PLCB1
hsa04666:Fc gamma R-mediated phagocytosis	13	0.00819724	0.887096	PLD2, PTPRC, PLD1, LYN, SPHK1, RPS6KB1, PRKCD, VASP, PRKCB, ARPC3, PLCG2, PIK3R5, WASL
hsa04924:Renin secretion	11	0.00820627	0.887369	AGTR1, PDE1C, CREB1, ADCYAP1R1, PDE1A, PDE3A, PPP3CA, PLCB1, CACNA1C, ADORA1, ADCYAP1
hsa04911:Insulin secretion	13	0.00899689	0.908824	RAB3A, ADCY8, ADCYAP1R1, CREB1, GNA11, ATP1A1, CREB5, PRKCB, ADCYAP1, RYR2, CACNA1C, PLCB1, CAMK2A
hsa05223:Non-small cell lung cancer	10	0.00991353	0.928653	EGFR, FHIT, CCND1, BRAF, GRB2, PLCG2, TGFA, CDK6, PIK3R5, PRKCB
hsa04540:Gap junction	13	0.0117643	0.956544	EGFR, DRD1, PDGFB, ADCY8, GRB2, GNA11, GRM1, SRC, PRKCB, PDGFRB, PDGFC, PLCB1, MAP2K5
hsa04915:Estrogen signaling pathway	14	0.0121324	0.96063	EGFR, GNAO1, GRB2, ADCY8, CREB1, CREB5, GRM1, PRKCD, KCNJ3, SRC, KCNJ6, HBEGF, PIK3R5, PLCB1
hsa04925:Aldosterone synthesis and secretion	12	0.0159807	0.986006	PRKD1, AGTR1, KCNK9, ADCY8, GNA11, CREB1, CACNA1H, CREB5, PLCB1, CACNA1C, CAMK2A, PRKCB
hsa04728:Dopaminergic synapse	16	0.0198079	0.995017	DRD1, GNAO1, SLC6A3, CREB1, DRD4, CREB5, GRIA4, KCNJ3, PRKCB, KCNJ6, GSK3B, PPP3CA, PLCB1, CACNA1C, CAMK2A, PPP2R2D
hsa05031:Amphetamine addiction	10	0.0272495	0.999339	DRD1, SLC6A3, CREB1, CREB5, GRIA4, PPP3CA, FOSB, CACNA1C, CAMK2A, PRKCB
hsa05215:Prostate cancer	12	0.0280436	0.999467	EGFR, CCND1, BRAF, PDGFB, GRB2, CREB1, GSK3B, TGFA, PDGFRB, CREB5, PDGFC, PIK3R5
hsa04022:cGMP-PKG signaling pathway	18	0.0291668	0.999608	ADCY8, GNA11, CREB1, PDE3A, ATP1A1, NPR2, CREB5, VDAC3, ADORA1, VASP, AGTR1, ATP2A2, GATA4, ADRA1A, ADRA2C, PPP3CA, PLCB1, CACNA1C
hsa05100:Bacterial invasion of epithelial cells	11	0.0302501	0.999708	CAV3, PTK2, ARPC3, BCAR1, CDH1, PIK3R5, WASL, CTNNA1, ELMO3, SRC, ELMO1
hsa05231:Choline metabolism in cancer	13	0.0318203	0.99981	EGFR, PLD2, PLD1, DGKB, TSC1, PDGFB, GRB2, PDGFRB, PDGFC, RPS6KB1, PIK3R5, WASL, PRKCB
hsa04024:cAMP signaling pathway	21	0.0346324	0.999912	PLD2, PLD1, DRD1, BRAF, ADCY8, CREB1, ADCYAP1R1, PDE3A, ATP1A1, CREB5, PDE4C, GRIA4, ADORA1, CHRM2, TIAM1, PDE4B, RYR2, PIK3R5, FSHB, CACNA1C, CAMK2A
hsa04919:Thyroid hormone signaling pathway	14	0.0372817	0.999958	RCAN1, ATP1A1, MED13L, SRC, PRKCB, NOTCH3, CCND1, NCOA2, GSK3B, GATA4, MED27, PLCG2, PIK3R5, PLCB1
hsa05213:Endometrial cancer	8	0.0515356	0.999999	EGFR, CCND1, BRAF, GRB2, GSK3B, CDH1, PIK3R5, CTNNA1
hsa04152:AMPK signaling pathway	14	0.0586694	1	PFKFB4, CREB1, PPARG, ADIPOR2, RPS6KB1, CREB5, ADIPOQ, CPT1A, CCND1, TSC1, ADRA1A, PIK3R5, CCNA1, PPP2R2D
hsa04720:Long-term potentiation	9	0.0653602	1	BRAF, RPS6KA2, ADCY8, PPP3CA, PLCB1, CACNA1C, GRM1, CAMK2A, PRKCB
hsa04723:Retrograde endocannabinoid signaling	12	0.0656347	1	GABRG3, GNAO1, KCNJ6, ADCY8, GABRA5, GRIA4, PLCB1, CACNA1C, GRM1, RIMS1, KCNJ3, PRKCB
hsa04261:Adrenergic signaling in cardiomyocytes	15	0.0674221	1	ADCY8, CREB1, ATP1A1, CREB5, CACNA2D4, TPM3, AGTR1, KCNE1, ADRA1A, RYR2, CACNA1C, PLCB1, KCNQ1, CAMK2A, PPP2R2D
hsa05120:Epithelial cell signaling in Helicobacter pylori infection	9	0.0701918	1	EGFR, LYN, PLCG2, HBEGF, ATP6V0A1, ATP6V1G3, ATP6V0A4, JAM3, SRC
hsa05034:Alcoholism	18	0.0716146	1	HIST1H3J, DRD1, GNAO1, BRAF, GRB2, HIST1H2BG, CREB1, SLC6A3, HAT1, CREB5, FOSB, HIST1H4F, H2AFY, HIST1H2AK, HIST1H3E, HIST1H3F, HDAC9, HIST1H2AL
hsa04918:Thyroid hormone synthesis	9	0.0859641	1	TG, ADCY8, CREB1, GPX3, TPO, CREB5, ATP1A1, PLCB1, PRKCB
hsa05218:Melanoma	9	0.0916469	1	EGFR, CCND1, BRAF, PDGFB, PDGFRB, CDH1, CDK6, PDGFC, PIK3R5
hsa04930:Type II diabetes mellitus	7	0.0917089	1	PKLR, HK2, CACNA1E, PIK3R5, CACNA1C, PRKCD, ADIPOQ
hsa04722:Neurotrophin signaling pathway	13	0.0934066	1	ZNF274, BRAF, GRB2, RPS6KA2, GSK3B, PLCG2, PIK3R5, CAMK2A, RAPGEF1, PRKCD, YWHAE, TP73, MAP2K5
hsa04151:PI3K-Akt signaling pathway	30	0.0973839	1	PDGFB, GRB2, ITGA11, RPS6KB1, LPAR2, IL7R, PTK2, COL6A3, COL6A2, COL6A1, PDGFC, PIK3R5, PPP2R2D, EGFR, SGK1, FLT1, RBL2, CREB1, CDK6, CREB5, YWHAE, CCND1, LAMA3, PRLR, TSC1, CHRM2, LAMA5, GSK3B, PDGFRB, JAK2
